# Supplementary material for: Neuromesodermal progenitors and the making of the spinal cord
Source: Development. Author manuscript; Available in PMC 2016 Jul 24. (PMC4958456; doi:10.1242/dev.119768)
Supplement: Table S1 [file NIHMS69120-supplement-Table_S1.xlsx]

## Sheet: Text
Supplementary Table S1 Datasets comparison and annotations Table is structured around the 241 genes defined as “NMp” signature (column C) by Gouti et al. (2014), and the 153 genes (column D) commonly induced by CHIR in epiblast-like cells (Tsakiridis et al and Gouti et al). Note that 130 of these CHIR-responsive genes are not considered NMp genes, since they do not fit within the selected criteri…

## Sheet: Table S1
Table S1: Datasets comparison and annotations.
NA = gene not annotated
				Olivera-Martinez et al 2014		Dunty et al 2014	Lolas et al 2014	Manual Annotation
Gene Name	Description	Gouti et al 2014 NMps List	Tsakiridis et al 2014 & Gouti et al 2014	Up in (from individual comparisons)	Up in (from Pooled comparison (SZ+PNT)/(CNT+RNT))	Wnt3a response	T/Bra response	Signaling Pathways
0610009B14Rik	RIKEN cDNA 0610009B14 gene	yes	NA	NA	NA	NA	NA	NA
0610031J06Rik	RIKEN cDNA 0610031J06 gene	NA	yes	NA	NA	NA	NA	NA
1190002N15Rik	hypothetical protein LOC100044725; RIKEN cDNA 1190002N15 gene	yes	yes	NA	NA	yes	NA	NA
1700008I05Rik	RIKEN cDNA 1700008I05 gene	yes	NA	NA	NA	NA	NA	NA
1700047F07Rik	hypothetical protein LOC100039889	yes	NA	NA	NA	NA	NA	NA
2510009E07Rik	RIKEN cDNA 2510009E07 gene	NA	yes	NA	NA	yes	NA	NA
2610035D17Rik	RIKEN cDNA 2610035D17 gene	yes	NA	NA	NA	NA	NA	NA
4933439K11Rik	RIKEN cDNA 4933439K11 gene	yes	NA	NA	NA	NA	NA	NA
5031439G07Rik	RIKEN cDNA 5031439G07 gene	NA	yes	NA	NA	NA	NA	NA
9530068E07Rik	RIKEN cDNA 9530068E07 gene	NA	yes	NA	NA	NA	NA	NA
AC114995.1	NA	yes	NA	NA	NA	NA	NA	NA
AC139320.1	NA	yes	NA	NA	NA	NA	NA	NA
AC139673.1	NA	yes	NA	NA	NA	NA	NA	NA
AC153382.1	NA	yes	NA	NA	NA	NA	NA	NA
AC158921.1	NA	yes	NA	NA	NA	NA	NA	NA
AC158956.1	NA	yes	NA	NA	NA	NA	NA	NA
Acaa2	acetyl-Coenzyme A acyltransferase 2 (mitochondrial 3-oxoacyl-Coenzyme A thiolase)	NA	yes	NA	NA	NA	NA	NA
Acnat1	novel protein similar to bile acid-Coenzyme A: amino acid N-acyltransferase Baat; expressed sequence AI132189	yes	NA	NA	NA	NA	NA	NA
Acss2	acyl-CoA synthetase short-chain family member 2	yes	NA	NA	NA	NA	NA	NA
Ada	adenosine deaminase	NA	yes	NA	NA	yes	NA	Nf-kB
Adcy2	adenylate cyclase 2	NA	yes	NA	NA	yes	NA	NA
Adcy4	adenylate cyclase 4	yes	NA	NA	NA	NA	NA	NA
Adra2b	adrenergic receptor, alpha 2b	yes	NA	NA	NA	NA	NA	NA
Adssl1	adenylosuccinate synthetase like 1	yes	NA	NA	NA	NA	NA	NA
Agap3	ArfGAP with GTPase domain, ankyrin repeat and PH domain 3	yes	NA	NA	NA	NA	NA	NA
AI464131	expressed sequence AI464131	NA	yes	NA	NA	NA	NA	NA
Ak3	adenylate kinase 3	NA	yes	NA	(CNT+RNT)	NA	NA	NA
Aldh1l1	similar to Aldehyde dehydrogenase 1 family, member L1; aldehyde dehydrogenase 1 family, member L1	yes	NA	NA	NA	NA	NA	NA
Alox12e	arachidonate lipoxygenase, epidermal	yes	NA	NA	NA	NA	NA	NA
Alox15	arachidonate 15-lipoxygenase	yes	NA	NA	NA	NA	NA	NA
Alx3	aristaless-like homeobox 3	yes	NA	NA	NA	NA	NA	NA
Amph	amphiphysin	yes	NA	NA	(CNT+RNT)	NA	NA	NA
Antxr1	anthrax toxin receptor 1	yes	NA	NA	NA	NA	NA	NA
Antxr2	anthrax toxin receptor 2	NA	yes	NA	NA	NA	NA	NA
Ap3b2	adaptor-related protein complex 3, beta 2 subunit	yes	NA	NA	NA	NA	NA	NA
Apcdd1	adenomatosis polyposis coli down-regulated 1	NA	yes	NA	NA	yes	NA	NA
Apln	apelin	yes	NA	NA	NA	NA	NA	NA
Aplnr	apelin receptor	yes	yes	NA	NA	NA	NA	TGF-b
Arhgap24	Rho GTPase activating protein 24	NA	yes	NA	NA	yes	NA	NA
Arid3a	AT rich interactive domain 3A (BRIGHT-like)	NA	yes	NA	NA	NA	NA	NA
Asgr1	asialoglycoprotein receptor 1	yes	NA	NA	NA	NA	NA	NA
Ass1	argininosuccinate synthetase 1	NA	yes	NA	NA	NA	NA	NA
Atp1a2	ATPase, Na+/K+ transporting, alpha 2 polypeptide	yes	NA	NA	NA	yes	NA	NA
Atp2a1	ATPase, Ca++ transporting, cardiac muscle, fast twitch 1	yes	NA	NA	NA	NA	NA	NA
Atp8b5	ATPase, class I, type 8B, member 5	yes	NA	NA	NA	NA	NA	NA
Avpr1b	arginine vasopressin receptor 1B	yes	NA	NA	NA	NA	NA	NA
Axin2	axin2	NA	yes	SZ (SZ vs PNT)	NA	yes	NA	NA
B4galt5	UDP-Gal:betaGlcNAc beta 1,4-galactosyltransferase, polypeptide 5	yes	NA	NA	NA	NA	NA	NA
BC023829	cDNA sequence BC023829	NA	yes	NA	NA	NA	NA	WNT
Bco2	beta-carotene oxygenase 2	yes	NA	NA	NA	NA	NA	NA
Bicc1	bicaudal C homolog 1 (Drosophila)	yes	yes	NA	NA	NA	NA	WNT
Bin1	bridging integrator 1	NA	yes	NA	(CNT+RNT)	NA	NA	NA
Bmp7	bone morphogenetic protein 7	yes	yes	CNT (PNT vs CNT)	(CNT+RNT)	NA	NA	BMP; TGF-b
Btn1a1	butyrophilin, subfamily 1, member A1	yes	NA	NA	NA	NA	NA	NA
Btn2a2	butyrophilin, subfamily 2, member A2	yes	NA	NA	NA	NA	NA	NA
Cabp1	calcium binding protein 1	yes	NA	NA	NA	NA	NA	NA
Cacng5	calcium channel, voltage-dependent, gamma subunit 5	yes	NA	NA	NA	NA	NA	NA
Cadm4	cell adhesion molecule 4	yes	NA	NA	NA	NA	NA	NA
Ccdc134	coiled-coil domain containing 134	NA	yes	NA	NA	NA	NA	NA
Ccnd2	cyclin D2	NA	yes	PNT (PNT vs CNT)	(SZ+PNT)	yes	NA	WNT
Cd160	CD160 antigen	yes	NA	NA	NA	NA	NA	NA
Cd44	CD44 antigen	NA	yes	NA	NA	NA	NA	WNT; Integrin
Cdh20	cadherin 20	yes	NA	CNT (PNT vs CNT)	(CNT+RNT)	NA	NA	NA
Cdkn1a	cyclin-dependent kinase inhibitor 1A (P21)	yes	yes	NA	NA	yes	NA	NA
Cdx2	caudal type homeo box 2	NA	yes	PNT (PNT vs CNT) & CNT (CNT vs RNT) & SZ (SZ vs PNT)	(SZ+PNT)	yes	NA	WNT
Celf4	bruno-like 4, RNA binding protein (Drosophila)	yes	NA	NA	NA	NA	NA	NA
Chit1	chitinase 1 (chitotriosidase)	yes	NA	NA	NA	NA	NA	NA
Chrnd	cholinergic receptor, nicotinic, delta polypeptide	yes	NA	NA	NA	NA	NA	NA
Chst2	carbohydrate sulfotransferase 2	NA	yes	NA	NA	NA	NA	NA
Chst7	carbohydrate (N-acetylglucosamino) sulfotransferase 7	yes	yes	NA	NA	NA	NA	NA
Cited1	Cbp/p300-interacting transactivator with Glu/Asp-rich carboxy-terminal domain 1	NA	yes	NA	NA	yes	NA	WNT; TGF-b; BMP
Cited2	Cbp/p300-interacting transactivator, with Glu/Asp-rich carboxy-terminal domain, 2	NA	yes	NA	NA	NA	NA	WNT; TGF-b
Cldn26	transmembrane protein 114	yes	NA	NA	NA	yes	NA	NA
Cmtm7	CKLF-like MARVEL transmembrane domain containing 7	NA	yes	NA	(CNT+RNT)	yes	NA	NA
Cntnap2	contactin associated protein-like 2	yes	yes	NA	NA	NA	NA	NA
Col23a1	similar to procollagen, type XXIII, alpha 1; collagen, type XXIII, alpha 1	NA	yes	NA	NA	no	NA	NA
Cpxm2	carboxypeptidase X 2 (M14 family)	yes	NA	NA	NA	NA	NA	NA
Crtac1	cartilage acidic protein 1	yes	NA	NA	NA	NA	NA	NA
Ctsh	cathepsin H	yes	yes	NA	NA	NA	NA	NA
Ctsl	cathepsin L	NA	yes	NA	NA	NA	NA	NA
Cxcr4	chemokine (C-X-C motif) receptor 4	NA	yes	NA	NA	NA	NA	WNT
Cxx1a	CAAX box 1 homolog A (human); CAAX box 1 homolog B (human); similar to mammalian retrotransposon derived 8b	NA	yes	NA	NA	NA	NA	NA
Cxx1b	CAAX box 1 homolog A (human); CAAX box 1 homolog B (human); similar to mammalian retrotransposon derived 8b	yes	NA	NA	NA	NA	NA	NA
Cxx1c	CAAX box 1 homolog C (human)	yes	yes	NA	NA	NA	NA	NA
Cyba	cytochrome b-245, alpha polypeptide	NA	yes	NA	NA	yes	NA	NA
D6Ertd527e	DNA segment, Chr 6, ERATO Doi 527, expressed	yes	NA	NA	NA	NA	NA	NA
Dap	death-associated protein	NA	yes	NA	NA	NA	NA	NA
Ddit4	DNA-damage-inducible transcript 4	yes	yes	NA	NA	NA	NA	NA
Dennd3	DENN/MADD domain containing 3	yes	NA	NA	NA	NA	NA	NA
Dgat2	diacylglycerol O-acyltransferase 2	NA	yes	NA	NA	NA	NA	NA
Dgkg	diacylglycerol kinase, gamma	yes	NA	NA	NA	NA	NA	NA
Dgkk	diacylglycerol kinase kappa	NA	yes	NA	NA	NA	NA	NA
Dkk4	dickkopf homolog 4 (Xenopus laevis)	yes	NA	NA	NA	yes	NA	NA
Dmrta1	doublesex and mab-3 related transcription factor like family A1	yes	NA	NA	NA	NA	NA	NA
Dnaaf3	dynein, axonemal assembly factor 3	yes	NA	NA	NA	NA	NA	NA
Dnahc11	dynein, axonemal, heavy chain 11	yes	NA	NA	NA	NA	NA	NA
Dner	delta/notch-like EGF-related receptor	yes	NA	NA	NA	NA	NA	NA
Dock11	dedicator of cytokinesis 11	yes	NA	NA	NA	yes	NA	NA
Dpysl4	dihydropyrimidinase-like 4	NA	yes	NA	(SZ+PNT)	yes	NA	NA
Dpysl5	dihydropyrimidinase-like 5	NA	yes	NA	NA	NA	NA	NA
Dsg2	desmoglein 2; similar to Dsg2 protein	yes	NA	NA	NA	NA	NA	NA
Dtnbp1	dystrobrevin binding protein 1	NA	yes	NA	NA	NA	NA	NA
Dydc2	DPY30 domain containing 2	yes	NA	NA	NA	NA	NA	NA
Ebp	phenylalkylamine Ca2+ antagonist (emopamil) binding protein	yes	NA	NA	NA	NA	NA	NA
Edn3	endothelin 3	yes	NA	NA	NA	NA	NA	NA
Efna4	ephrin A4	NA	yes	NA	NA	yes	NA	NA
Egln3	EGL nine homolog 3 (C. elegans)	yes	NA	NA	NA	NA	NA	NA
Elfn2	leucine rich repeat and fibronectin type III, extracellular 2	yes	NA	NA	NA	NA	NA	NA
Eml6	RIKEN cDNA C230094A16 gene	yes	NA	NA	NA	NA	NA	NA
Entpd2	ectonucleoside triphosphate diphosphohydrolase 2	yes	NA	NA	NA	NA	NA	NA
Ets2	E26 avian leukemia oncogene 2, 3' domain	NA	yes	NA	NA	NA	NA	NA
Etv2	similar to ETS related protein 71; ets variant gene 2	yes	NA	NA	NA	NA	NA	NA
Evx1	even skipped homeotic gene 1 homolog	NA	yes	SZ (SZ vs PNT)	NA	yes	NA	NA
Extl3	exostoses (multiple)-like 3	NA	yes	RNT (CNT vs RNT)	NA	NA	NA	NA
Fah	fumarylacetoacetate hydrolase	yes	NA	CNT (PNT vs CNT)	(CNT+RNT)	NA	NA	NA
Fam53b	family with sequence similarity 53, member B	yes	NA	NA	NA	NA	NA	NA
Fam63b	RIKEN cDNA B230380D07 gene	yes	NA	NA	NA	NA	NA	NA
Fbln1	fibulin 1	NA	yes	NA	(SZ+PNT)	NA	NA	NA
Fbxl14	F-box and leucine-rich repeat protein 14	yes	NA	NA	NA	NA	NA	NA
Fbxo10	F-box protein 10	NA	yes	NA	NA	NA	Down	NA
Fev	FEV (ETS oncogene family)	yes	NA	NA	NA	NA	NA	NA
Fgf20	fibroblast growth factor 20	yes	NA	NA	NA	NA	NA	FGF
Fgf8	fibroblast growth factor 8	NA	yes	PNT (PNT vs CNT) & SZ (SZ vs PNT)	(SZ+PNT)	NA	Down	FGF; WNT; BMP_TGF
Fn1	fibronectin 1	NA	yes	PNT (SZ vs PNT)	NA	yes	NA	WNT; Integrin
Fndc7	fibronectin type III domain containing 7	yes	NA	NA	NA	NA	NA	NA
Frk	fyn-related kinase	yes	NA	NA	NA	NA	NA	NA
Fst	follistatin	yes	yes	RNT (CNT vs RNT)	(CNT+RNT)	NA	NA	BMP; WNT; FGF
Fstl4	follistatin-like 4	yes	NA	NA	NA	NA	NA	NA
Fut10	fucosyltransferase 10	yes	NA	NA	NA	NA	NA	NA
Fzd10	frizzled homolog 10 (Drosophila)	NA	yes	SZ (SZ vs PNT)	NA	NA	NA	NA
G630090E17Rik	predicted gene, 100041085; similar to Na+ dependent glucose transporter 1	yes	NA	NA	NA	NA	NA	NA
Gabbr2	gamma-aminobutyric acid (GABA) B receptor, 2; similar to ortholog of human G protein-coupled receptor 51 GPR51	yes	NA	NA	NA	NA	NA	NA
Gabra3	gamma-aminobutyric acid (GABA) A receptor, subunit alpha 3	yes	NA	NA	NA	NA	NA	NA
Gabra4	gamma-aminobutyric acid (GABA) A receptor, subunit alpha 4	yes	NA	NA	NA	NA	NA	NA
Gabrq	gamma-aminobutyric acid (GABA) A receptor, subunit theta	yes	NA	NA	NA	NA	NA	NA
Gad1	glutamic acid decarboxylase 1	yes	NA	PNT (PNT vs CNT) & CNT (CNT vs RNT)	(SZ+PNT)	yes	NA	NA
Galnt11	UDP-N-acetyl-alpha-D-galactosamine:polypeptide N-acetylgalactosaminyltransferase 11	NA	yes	NA	NA	NA	NA	NA
Gcnt4	predicted gene 73	yes	NA	NA	NA	NA	NA	NA
Gfra2	glial cell line derived neurotrophic factor family receptor alpha 2	yes	NA	NA	NA	NA	NA	NA
Gjb2	gap junction protein, beta 2	yes	NA	NA	NA	NA	NA	NA
Gm11613	predicted gene 11613	yes	NA	NA	NA	NA	NA	NA
Gm12908	low density lipoprotein receptor-related protein 8, apolipoprotein e receptor, opposite strand 3	yes	NA	NA	NA	NA	NA	NA
Gm13200	predicted gene 13200	yes	NA	NA	NA	NA	NA	NA
Gm13716	predicted gene 13716	yes	NA	NA	NA	NA	NA	NA
Gm13832	predicted gene 13832	yes	NA	NA	NA	NA	NA	NA
Gm14342	predicted gene 14342	yes	NA	NA	NA	NA	NA	NA
Gm15284	defensin, alpha, 16; predicted gene 15284	yes	NA	NA	NA	NA	NA	NA
Gm16485	predicted gene 16485	yes	NA	NA	NA	NA	NA	NA
Gm6792	predicted gene 6792	yes	NA	NA	NA	yes	NA	NA
Gna14	guanine nucleotide binding protein, alpha 14	yes	NA	NA	NA	yes	NA	NA
Gpc3	glypican 3	NA	yes	CNT (PNT vs CNT)	NA	NA	NA	FGF; WNT; BMP_TGF; Hedgehog
Gpld1	glycosylphosphatidylinositol specific phospholipase D1	yes	NA	NA	NA	NA	NA	NA
Gpr165	G protein-coupled receptor 165	yes	NA	NA	NA	NA	NA	NA
Gpr20	G protein-coupled receptor 20	yes	NA	NA	NA	NA	NA	NA
Gpr26	G protein-coupled receptor 26	yes	NA	NA	NA	NA	NA	NA
Gpr3	G-protein coupled receptor 3	yes	NA	NA	NA	NA	NA	NA
Gpr50	G-protein-coupled receptor 50	yes	NA	NA	NA	NA	NA	NA
Greb1	gene regulated by estrogen in breast cancer protein	NA	yes	PNT (PNT vs CNT) & SZ (SZ vs PNT)	(SZ+PNT)	NA	NA	Estrogen Receptor signaling
Grin2c	glutamate receptor, ionotropic, NMDA2C (epsilon 3)	yes	NA	NA	NA	NA	NA	NA
Grsf1	G-rich RNA sequence binding factor 1	yes	NA	NA	NA	yes	NA	NA
Gstm5	glutathione S-transferase, mu 5	NA	yes	NA	NA	NA	NA	NA
H2afy	H2A histone family, member Y	NA	yes	NA	NA	NA	NA	NA
Hapln3	hyaluronan and proteoglycan link protein 3	yes	NA	NA	NA	yes	NA	NA
Hmx1	H6 homeo box 1	yes	NA	NA	NA	NA	NA	NA
Hoxb1	homeo box B1	NA	yes	NA	NA	NA	NA	NA
Hs3st3b1	heparan sulfate (glucosamine) 3-O-sulfotransferase 3B1	NA	yes	NA	NA	NA	NA	FGF
Hsd17b7	hydroxysteroid (17-beta) dehydrogenase 7	NA	yes	NA	NA	yes	NA	NA
Htr4	5 hydroxytryptamine (serotonin) receptor 4	yes	NA	NA	NA	NA	NA	NA
Htr5b	5-hydroxytryptamine (serotonin) receptor 5B	yes	NA	NA	NA	NA	NA	NA
Htr7	5-hydroxytryptamine (serotonin) receptor 7	yes	NA	NA	NA	NA	NA	NA
Ido2	indoleamine 2,3-dioxygenase 2	yes	NA	NA	NA	NA	NA	NA
Ifitm1	interferon induced transmembrane protein 1	NA	yes	NA	NA	yes	NA	WNT
Ighm	NA	yes	NA	NA	NA	NA	NA	NA
Il17d	interleukin 17D	NA	yes	NA	NA	NA	NA	NA
Impdh1	inosine 5'-phosphate dehydrogenase 1	NA	yes	NA	NA	NA	NA	NA
Kcnc4	potassium voltage gated channel, Shaw-related subfamily, member 4	yes	NA	NA	NA	NA	NA	NA
Kcnv1	potassium channel, subfamily V, member 1	yes	NA	NA	NA	NA	NA	NA
Kdelr3	KDEL (Lys-Asp-Glu-Leu) endoplasmic reticulum protein retention receptor 3	NA	yes	NA	NA	NA	NA	NA
Kif17	kinesin family member 17	yes	NA	NA	NA	NA	NA	NA
Klhl32	kelch-like 32 (Drosophila)	yes	NA	NA	(SZ+PNT)	NA	NA	NA
Ky	kyphoscoliosis peptidase	yes	NA	NA	NA	NA	NA	NA
Lamp2	lysosomal-associated membrane protein 2	NA	yes	NA	NA	NA	NA	NA
Lgals1	lectin, galactose binding, soluble 1	NA	yes	NA	NA	NA	NA	NA
Lgalsl	lectin, galactoside binding-like	yes	NA	NA	NA	NA	NA	NA
Lgr6	leucine-rich repeat-containing G protein-coupled receptor 6	yes	NA	NA	NA	NA	NA	NA
Lhpp	RIKEN cDNA 2310007H09 gene	yes	NA	PNT (PNT vs CNT)	(SZ+PNT)	yes	NA	NA
Limch1	LIM and calponin homology domains 1	NA	yes	NA	NA	yes	Down	NA
Lipg	lipase, endothelial	yes	NA	NA	NA	NA	NA	NA
Litaf	LPS-induced TN factor	NA	yes	NA	NA	NA	NA	NA
Lmo2	LIM domain only 2	NA	yes	NA	NA	yes	NA	NA
Loxl4	lysyl oxidase-like 4	yes	NA	NA	NA	NA	NA	NA
Lpcat3	lysophosphatidylcholine acyltransferase 3	NA	yes	NA	(SZ+PNT)	NA	NA	NA
Lrig1	leucine-rich repeats and immunoglobulin-like domains 1	NA	yes	NA	NA	NA	Down	Erbb
Lrig3	leucine-rich repeats and immunoglobulin-like domains 3	NA	yes	SZ (SZ vs PNT)	NA	yes	NA	FGF; WNT
Lrp8	low density lipoprotein receptor-related protein 8, apolipoprotein e receptor	yes	NA	NA	NA	yes	NA	NA
Lrrc55	leucine rich repeat containing 55	yes	NA	NA	NA	NA	NA	NA
Lrrc6	leucine rich repeat containing 6 (testis)	yes	NA	NA	NA	NA	NA	NA
Lrrc66	leucine rich repeat containing 66	yes	NA	NA	NA	NA	NA	NA
Lzts1	leucine zipper, putative tumor suppressor 1	yes	NA	NA	NA	NA	NA	NA
M1ap	meiosis 1 associated protein	yes	NA	NA	NA	NA	NA	NA
Man1c1	mannosidase, alpha, class 1C, member 1	yes	NA	NA	NA	NA	NA	NA
Man2a1	mannosidase 2, alpha 1	yes	NA	NA	NA	NA	NA	NA
Map3k8	mitogen-activated protein kinase kinase kinase 8	yes	NA	NA	NA	NA	NA	NA
Mcc	mutated in colorectal cancers	yes	yes	NA	NA	yes	NA	NA
Mixl1	Mix1 homeobox-like 1 (Xenopus laevis)	yes	yes	NA	NA	yes	Down	NA
Mkx	mohawk homeobox	yes	NA	NA	NA	NA	NA	NA
Mogat2	monoacylglycerol O-acyltransferase 2	NA	yes	NA	NA	NA	NA	NA
Mro	maestro	yes	NA	NA	NA	NA	NA	NA
Myo18b	myosin XVIIIb	yes	NA	NA	NA	NA	NA	NA
Myrfl	myelin regulatory factor-like	yes	NA	NA	NA	NA	NA	NA
Naip5	NLR family, apoptosis inhibitory protein 5	yes	NA	NA	NA	NA	NA	NA
Naip6	NLR family, apoptosis inhibitory protein 4; NLR family, apoptosis inhibitory protein 7; NLR family, apoptosis inhibitory protein 1; baculoviral IAP repeat-containing 1f	yes	NA	NA	NA	NA	NA	NA
Nav3	neuron navigator 3	yes	NA	NA	NA	NA	NA	NA
Ncrna00086	non-protein coding RNA 86	yes	NA	NA	NA	NA	NA	NA
Ndrg3	N-myc downstream regulated gene 3	NA	yes	NA	NA	NA	NA	NA
Nfe2l3	nuclear factor, erythroid derived 2, like 3	yes	NA	NA	NA	NA	NA	NA
Nkd1	naked cuticle 1 homolog (Drosophila); similar to naked cuticle 1 homolog	NA	yes	NA	NA	yes	NA	NA
Nkx1-2	NK1 transcription factor related, locus 2 (Drosophila)	yes	NA	PNT (PNT vs CNT)	NA	NA	NA	NA
Nme5	non-metastatic cells 5, protein expressed in (nucleoside-diphosphate kinase)	yes	NA	NA	NA	NA	NA	NA
Nmnat3	nicotinamide nucleotide adenylyltransferase 3	yes	NA	NA	NA	NA	NA	NA
Nod2	nucleotide-binding oligomerization domain containing 2	yes	NA	NA	NA	NA	NA	NA
Npffr2	neuropeptide FF receptor 2	yes	NA	NA	NA	NA	NA	NA
Nphs2	nephrosis 2 homolog, podocin (human)	yes	NA	NA	NA	NA	NA	NA
Npl	N-acetylneuraminate pyruvate lyase	yes	NA	NA	NA	NA	NA	NA
Nptn	neuroplastin	NA	yes	NA	NA	NA	NA	NA
Nrcam	neuron-glia-CAM-related cell adhesion molecule	yes	NA	NA	(CNT+RNT)	NA	NA	NA
Nrxn1	neurexin I	yes	NA	NA	NA	NA	NA	NA
Nt5e	5' nucleotidase, ecto	yes	NA	NA	NA	NA	NA	NA
Nxph4	neurexophilin 4	yes	NA	NA	NA	NA	NA	NA
Oat	ornithine aminotransferase	NA	yes	PNT (PNT vs CNT) & CNT (CNT vs RNT)	(SZ+PNT)	NA	NA	NA
P4hb	prolyl 4-hydroxylase, beta polypeptide	NA	yes	NA	NA	NA	NA	NA
Pcdh11x	protocadherin 11 X-linked	yes	NA	NA	NA	NA	NA	NA
Pcdh7	protocadherin 7	NA	yes	NA	(SZ+PNT)	NA	NA	WNT
Pdgfra	platelet derived growth factor receptor, alpha polypeptide	NA	yes	NA	NA	NA	NA	NA
Pdgfrl	platelet-derived growth factor receptor-like	yes	yes	NA	NA	NA	NA	PDGF
Pdlim4	PDZ and LIM domain 4	NA	yes	NA	NA	yes	NA	NA
Pdzrn3	PDZ domain containing RING finger 3	NA	yes	NA	(CNT+RNT)	NA	NA	WNT
Pex26	peroxisomal biogenesis factor 26	yes	NA	NA	NA	yes	NA	NA
Pglyrp1	peptidoglycan recognition protein 1; similar to peptidoglycan recognition protein	yes	NA	NA	NA	NA	NA	NA
Pgr	progesterone receptor	yes	NA	NA	NA	NA	NA	NA
Pid1	prior incubation determinant 1; RIKEN cDNA 5033414K04 gene	yes	NA	NA	NA	NA	NA	NA
Plac8	placenta-specific 8	NA	yes	NA	NA	NA	NA	ERK; EMT; AKT/MAPK
Plagl2	pleiomorphic adenoma gene-like 2	NA	yes	NA	NA	yes	NA	NA
Plcl2	phospholipase C-like 2	NA	yes	NA	NA	yes	NA	NA
Plekhg6	pleckstrin homology domain containing, family G (with RhoGef domain) member 6	yes	NA	NA	NA	NA	NA	NA
Plxna2	plexin A2	NA	yes	CNT (PNT vs CNT)	(CNT+RNT)	yes	NA	WNT
Pnpla3	patatin-like phospholipase domain containing 3	yes	NA	NA	NA	NA	NA	NA
Porcn	porcupine homolog (Drosophila)	NA	yes	NA	NA	NA	NA	NA
Ppap2c	phosphatidic acid phosphatase type 2C	NA	yes	NA	NA	NA	NA	NA
Ppapdc1a	phosphatidic acid phosphatase type 2 domain containing 1A	yes	NA	NA	NA	NA	NA	NA
Ppib	peptidylprolyl isomerase B	NA	yes	NA	NA	NA	NA	NA
Ppic	peptidylprolyl isomerase C	NA	yes	NA	NA	NA	NA	NA
Prcp	prolylcarboxypeptidase (angiotensinase C)	NA	yes	NA	NA	NA	NA	NA
Prdx3	peroxiredoxin 3	NA	yes	NA	NA	NA	NA	NA
Prokr2	prokineticin receptor 2	yes	NA	NA	NA	NA	NA	NA
Prss50	similar to TSP50; testes-specific protease 50	yes	NA	NA	NA	NA	NA	NA
Ptgds	prostaglandin D2 synthase (brain)	yes	NA	NA	NA	NA	NA	NA
Ptgs1	prostaglandin-endoperoxide synthase 1	yes	NA	NA	NA	NA	NA	NA
Ptplad1	protein tyrosine phosphatase-like A domain containing 1	NA	yes	NA	NA	NA	NA	NA
Ptprj	protein tyrosine phosphatase, receptor type, J; predicted gene 13768; predicted gene 13767	yes	NA	NA	NA	NA	NA	NA
Ptprk	protein tyrosine phosphatase, receptor type, K	NA	yes	NA	NA	NA	NA	WNT
R3hcc1	R3H domain and coiled-coil containing 1	NA	yes	NA	NA	NA	NA	NA
Rab28	RAB28, member RAS oncogene family	NA	yes	NA	NA	NA	NA	NA
Rab39	RAB39, member RAS oncogene family	yes	NA	NA	NA	NA	NA	NA
Rasd2	RASD family, member 2	yes	NA	NA	NA	NA	NA	NA
Rasl12	RAS-like, family 12	yes	NA	NA	NA	NA	NA	NA
Rbm47	RNA binding motif protein 47	NA	yes	NA	NA	NA	NA	WNT
Rbp1	retinol binding protein 1, cellular	NA	yes	NA	NA	yes	NA	Ret. Acid
Rftn1	raftlin lipid raft linker 1	NA	yes	NA	NA	yes	NA	NA
Rnf213	ring finger protein 213	NA	yes	NA	NA	yes	NA	NA
Ropn1l	ropporin 1-like	yes	NA	NA	NA	NA	NA	NA
Ror2	receptor tyrosine kinase-like orphan receptor 2	NA	yes	NA	NA	yes	NA	NA
Rspo3	R-spondin 3 homolog (Xenopus laevis)	NA	yes	SZ (SZ vs PNT)	NA	NA	NA	WNT
Runx3	runt related transcription factor 3	yes	NA	NA	NA	NA	NA	NA
Sall3	sal-like 3 (Drosophila)	NA	yes	NA	NA	NA	NA	NA
Scara3	scavenger receptor class A, member 3	yes	yes	NA	NA	NA	Down	NA
Scd2	stearoyl-Coenzyme A desaturase 2	NA	yes	NA	NA	NA	NA	NA
Scml2	similar to sex comb on midleg-like 2 (Drosophila); sex comb on midleg-like 2 (Drosophila)	yes	NA	PNT (PNT vs CNT) & SZ (SZ vs PNT) & CNT (CNT vs RNT)	(SZ+PNT)	yes	NA	NA
Scn2b	sodium channel, voltage-gated, type II, beta	yes	NA	NA	NA	yes	NA	NA
Scn4b	sodium channel, type IV, beta	yes	NA	NA	NA	NA	NA	NA
Scnn1a	sodium channel, nonvoltage-gated 1 alpha	yes	NA	NA	NA	NA	NA	NA
Sema4f	sema domain, immunoglobulin domain (Ig), TM domain, and short cytoplasmic domain	yes	NA	NA	NA	yes	NA	NA
Serpinh1	serine (or cysteine) peptidase inhibitor, clade H, member 1	NA	yes	NA	NA	NA	NA	NA
Sh3gl3	SH3-domain GRB2-like 3	yes	NA	NA	NA	yes	NA	NA
Shroom1	shroom family member 1	yes	NA	PNT (SZ vs PNT)	NA	NA	NA	NA
Sidt1	SID1 transmembrane family, member 1	yes	NA	NA	(SZ+PNT)	NA	NA	NA
Skap1	src family associated phosphoprotein 1	yes	NA	NA	NA	NA	NA	NA
Slc13a5	similar to sodium-coupled citrate transporter; similar to solute carrier family 13 (sodium-dependent citrate transporter), member 5; solute carrier family 13 (sodium-dependent citrate transporter), member 5	yes	NA	NA	NA	NA	NA	NA
Slc16a9	solute carrier family 16 (monocarboxylic acid transporters), member 9	yes	NA	CNT (PNT vs CNT)	NA	NA	NA	NA
Slc19a3	solute carrier family 19 (sodium/hydrogen exchanger), member 3	yes	NA	NA	NA	yes	NA	NA
Slc29a1	solute carrier family 29 (nucleoside transporters), member 1	NA	yes	NA	NA	NA	NA	NA
Slc35b2	solute carrier family 35, member B2	NA	yes	NA	NA	NA	NA	NA
Slc38a5	solute carrier family 38, member 5	yes	yes	NA	NA	NA	NA	NA
Slc38a8	solute carrier family 38, member 8	yes	NA	NA	NA	NA	NA	NA
Slc43a1	solute carrier family 43, member 1	yes	NA	NA	NA	NA	NA	NA
Slc4a7	solute carrier family 4, sodium bicarbonate cotransporter, member 7	yes	NA	NA	NA	NA	NA	NA
Slc5a6	solute carrier family 5 (sodium-dependent vitamin transporter), member 6	NA	yes	NA	NA	NA	NA	NA
Slc6a7	solute carrier family 6 (neurotransmitter transporter, L-proline), member 7	yes	NA	NA	NA	NA	NA	NA
Slc9a9	solute carrier family 9 (sodium/hydrogen exchanger), member 9	yes	NA	NA	NA	yes	NA	NA
Slco5a1	solute carrier organic anion transporter family, member 5A1	yes	NA	NA	NA	NA	NA	NA
Slitrk2	SLIT and NTRK-like family, member 2	yes	NA	NA	NA	NA	NA	NA
Smoc1	SPARC related modular calcium binding 1	NA	yes	NA	NA	NA	NA	BMP
Smox	spermine oxidase	NA	yes	NA	NA	yes	NA	NA
Snai1	snail homolog 1 (Drosophila)	NA	yes	SZ (SZ vs PNT)	NA	NA	Down	NA
Snn	stannin	NA	yes	NA	NA	NA	NA	NA
Sostdc1	sclerostin domain containing 1	yes	NA	PNT (PNT vs CNT)	(SZ+PNT)	NA	NA	NA
Sp5	trans-acting transcription factor 5	NA	yes	NA	NA	yes	NA	WNT
Spin2	spindlin family, member 2	NA	yes	NA	NA	NA	NA	NA
Spo11	sporulation protein, meiosis-specific, SPO11 homolog (S. cerevisiae)	yes	yes	CNT (PNT vs CNT)	(CNT+RNT)	NA	NA	NA
Sprr2a3	small proline-rich protein 2A; small proline-rich protein 2A3; predicted gene 6120; hypothetical protein LOC668231	yes	NA	NA	NA	NA	NA	NA
St3gal6	ST3 beta-galactoside alpha-2,3-sialyltransferase 6	NA	yes	NA	NA	no	NA	NA
Stard8	START domain containing 8	yes	yes	NA	NA	NA	NA	NA
Stat5a	signal transducer and activator of transcription 5A	yes	NA	NA	NA	NA	NA	NA
Svs1	seminal vesicle secretory protein 1	yes	NA	NA	NA	NA	NA	NA
Syngr2	synaptogyrin 2	yes	yes	NA	NA	NA	NA	NA
Sytl4	synaptotagmin-like 4	yes	NA	NA	(SZ+PNT)	NA	NA	NA
T	NA	yes	yes	SZ (SZ vs PNT)	(SZ+PNT)	NA	NA	WNT; BMP_TGF
Tac1	tachykinin 1	yes	NA	NA	NA	NA	NA	NA
Tbx6	T-box 6	NA	yes	NA	NA	yes	Down	NA
Tceal8	transcription elongation factor A (SII)-like 8; similar to transcription elongation factor A (SII)-like 8	NA	yes	NA	NA	NA	NA	NA
Tcf12	transcription factor 12	NA	yes	NA	NA	NA	NA	WNT
Tcf4	transcription factor 4	NA	yes	NA	NA	NA	NA	WNT
Tdrd5	tudor domain containing 5	yes	NA	NA	NA	NA	NA	NA
Tdrd9	tudor domain containing 9	yes	NA	NA	NA	NA	NA	NA
Tenm1	teneurin transmembrane protein 1	yes	NA	NA	NA	NA	NA	NA
Tes	testis derived transcript	NA	yes	NA	NA	NA	NA	WNT
Tex15	testis expressed gene 15	yes	NA	NA	NA	NA	NA	NA
Tg	thyroglobulin	yes	NA	NA	NA	NA	NA	NA
Tk1	predicted gene 6091; thymidine kinase 1	NA	yes	NA	NA	NA	NA	NA
Tll2	tolloid-like 2	yes	NA	NA	NA	NA	NA	NA
Tm7sf2	transmembrane 7 superfamily member 2	yes	NA	NA	NA	yes	NA	TNFαα
Tmc8	transmembrane channel-like gene family 8	yes	NA	NA	NA	NA	NA	TNFα;Ca;
Tmem176a	transmembrane protein 176A	NA	yes	NA	NA	NA	NA	NA
Tmem215	transmembrane protein 215	yes	NA	NA	NA	NA	NA	NA
Tmem50b	transmembrane protein 50B	NA	yes	NA	NA	NA	NA	NA
Tmprss2	transmembrane protease, serine 2	NA	yes	NA	NA	NA	NA	WNT
Tnfrsf19	tumor necrosis factor receptor superfamily, member 19	NA	yes	NA	NA	yes	NA	TNFα, WNT; Nf-kB
Tnfrsf1a	tumor necrosis factor receptor superfamily, member 1a	yes	yes	CNT (PNT vs CNT)	NA	NA	NA	TNFα
Tnfrsf22	tumor necrosis factor receptor superfamily, member 22	NA	yes	NA	NA	NA	NA	TNFα
Tnfsf9	tumor necrosis factor (ligand) superfamily, member 9	yes	NA	NA	NA	NA	NA	TNFα
Tns1	tensin 1	yes	NA	NA	(CNT+RNT)	NA	NA	NA
Tns4	tensin 4	yes	NA	NA	NA	NA	NA	FGF
Tram1	translocating chain-associating membrane protein 1	NA	yes	NA	NA	NA	NA	NA
Trim32	tripartite motif-containing 32; RIKEN cDNA 3632413A11 gene	NA	yes	NA	NA	NA	NA	NA
Trp53inp2	transformation related protein 53 inducible nuclear protein 2	NA	yes	NA	NA	NA	NA	NA
Trpc3	transient receptor potential cation channel, subfamily C, member 3	yes	NA	NA	NA	NA	Down	NA
Trpm1	transient receptor potential cation channel, subfamily M, member 1	yes	NA	NA	NA	NA	NA	NA
Tspan6	tetraspanin 6	NA	yes	NA	NA	NA	NA	RA
Ttc28	tetratricopeptide repeat domain 28	NA	yes	NA	NA	yes	NA	NA
Tuba8	tubulin, alpha 8	yes	NA	NA	NA	NA	NA	NA
Tubb2b	tubulin, beta 2a, pseudogene 2; tubulin, beta 2B	NA	yes	NA	NA	NA	NA	NA
Ugcg	UDP-glucose ceramide glucosyltransferase	NA	yes	NA	(SZ+PNT)	NA	NA	NA
Unc13d	unc-13 homolog D (C. elegans)	yes	NA	NA	NA	NA	NA	NA
Vwc2	von Willebrand factor C domain containing 2	yes	NA	NA	(CNT+RNT)	NA	NA	BMP;
Wnt10a	wingless related MMTV integration site 10a	yes	NA	NA	NA	NA	NA	WNT
Wnt16	wingless-related MMTV integration site 16	yes	NA	NA	NA	NA	NA	WNT
Wnt2	wingless-related MMTV integration site 2	yes	NA	NA	NA	NA	NA	WNT
Wnt2b	wingless related MMTV integration site 2b	yes	NA	NA	NA	NA	NA	WNT
Wnt3a	wingless-related MMTV integration site 3A	yes	NA	CNT (PNT vs CNT) & SZ (SZ vs PNT)	NA	NA	NA	WNT
Wnt5a	wingless-related MMTV integration site 5A	NA	yes	SZ (SZ vs PNT)	NA	NA	NA	WNT
Wnt5b	wingless-related MMTV integration site 5B	yes	yes	PNT (PNT vs CNT) & SZ (SZ vs PNT)	NA	yes	Down	WNT
Wnt6	wingless-related MMTV integration site 6	yes	yes	NA	NA	yes	NA	WNT
Wnt8a	wingless-related MMTV integration site 8A	yes	NA	PNT (PNT vs CNT)	NA	NA	NA	WNT
Xpnpep2	X-prolyl aminopeptidase (aminopeptidase P) 2, membrane-bound	yes	NA	NA	NA	NA	NA	NA
Zbtb7c	zinc finger and BTB domain containing 7C	yes	NA	NA	NA	NA	NA	NA
Zdhhc12	zinc finger, DHHC domain containing 12	NA	yes	NA	NA	NA	NA	NA
Zfp428	zinc finger protein 428	NA	yes	NA	NA	yes	NA	NA
Zfp536	zinc finger protein 536	yes	NA	NA	NA	NA	NA	RA
Zfp677	zinc finger protein 677; hypothetical protein LOC100044270	yes	NA	NA	NA	NA	NA	NA
Zfp703	zinc finger protein 703	NA	yes	NA	NA	yes	NA	WNT; TGF-beta;
Znrf3	similar to Goliath homolog precursor (Ring finger protein 130) (R-goliath); zinc and ring finger 3	yes	NA	NA	NA	yes	NA	WNT
